# Supplementary material for: Steroid hormones sulfatase inactivation extends lifespan and ameliorates age-related diseases
Source: Nat Commun. 2021 Jan 4;12:49. doi: 10.1038/s41467-020-20269-y (PMC7782729; doi:10.1038/s41467-020-20269-y)
Supplement: Supplementary file 4 — Supplementary Data 1 [file 41467_2020_20269_MOESM4_ESM.xlsx]

## Sheet: Hoja1
Strain	Mean(days)	% Mean difference	Max (Days)	% Max difference	Deaths/Total	p-value	remarkable	Figure
Control (fer-15(b26))	15.4		23		144/155			Fig. 1a
sul-2(pv17); fer-15(b26)	19.3	25.32 % vs. Control	32	39.13 % vs. Control	110/158	< 0.0001 vs. Control
Control (fer-15(b26))	15		24		125/129
sul-2(pv17); fer-15(b26)	20.9	39.33 % vs. Control	34	41.67 % vs. Control	114/129	< 0.0001 vs. Control
Control (fer-15(b26))	13		20		112/120			fig. 1b
sul-2(gk187); fer-15(b26)	17.3	33.07 % vs. Control	26	30 % vs. Control	82/120	< 0.0001 vs. Control
Control (fer-15(b26))	13.3		20		110/120
sul-2(gk187); fer-15(b26)	14.6	9.77 % vs. Control	30	50 % vs. Control	111/120	< 0.0001vs. Control
Control (fer-15(b26)	13.3		30		85/97			Extended Data Fig 1a
sul-2(pv17)	18.5	39.10 % vs. Control	28	-6.67 % vs. Control	50/96
sul-2(pv17); fer-15(b26)	18.1	-0.02 % vs. sul-2(pv17)	30	7.14 % vs. sul-2(pv17)	57/101	0.408 ns vs. sul-2(pv17)
Control (N2) §	19		31		55/100			Extended Data Fig 1b
sul-2(gk187) §	24	26.32 % vs. Control	50	61.29 % vs. Control	78/120	0.0003 vs. Control
sul-2(pv17) §	22.2	16.84 % vs. Control	36	16.13 % vs. Control	51/100	0.0003 vs. Control
Control (N2)	13.1		24		88/100			Extended Data Fig 1c
sul-2(gk187)	15.9	21.37 % vs. Control	29	20.83 % vs. Control	85/100	< 0.0001 vs. Control
sul-2(pv17)	15.8	20.61 % vs. Control	29	20.83 % vs. Control	93/120	< 0.0001 vs. Control
Control (fer-15(b26))	12.5		21		89/116			Extended Data Fig. 1f
sul-1(gk151); fer-15(b26)	11.6	-7.2 % vs. Control	24	14.28 % vs. Control	86/103	0.9654 ns vs. Control
sul-3(tm6179); fer-15(b26)	8.9	- 28.80 % vs. Control	24	14.28 % vs. Control	96/121	0.0029 vs. Control
Control (fer-15(b26))	13.01		22		105/121
sul-1(gk151); fer-15(b26)	13.45	3.38% vs. Control	22	0% vs. Control	98/120	0.0495 vs. Control
sul-3(tm6179); fer-15(b26)	8.41	-35.36% vs. Control	25	13.64% vs. Control	97/119	0,0013 vs. Control
Control (fer-15(b26))	11.5		20		116/120
sul-1(gk151);fer-15(b26)	12.2	1.09 % vs Control	22	1.1 vs. Control	113/120	0.2329 vs. Control
Control (fer-15(b26)) +UV +DMSO	10.2		20		81/100			Fig. 1d
fer-15(b26)+STX64 1ug/ml+UV	12.2	19.61 % vs. Control	24	20.00 % vs. Control	79/100	0.0009 vs. Control
sul-2(gk187);fer-15(b26)+UV	14.7		24	20.00 % vs. Control	78/100
sul-2(gk187);fer-15(b26)+STX64 1ug/ml+UV	14.7	0 % vs. sul-2(gk187)	24	20.00 % vs. Control	81/100	ns =0.6099 vs. sul-2(gk187);fer-15(b26)
Control (fer-15(b26))+UV +DMSO	9.5		21		86/110
fer-15(b26)+STX64+UV 1ug/ml	11.7	23.16 % vs. Control	21	0 % vs. Control	73/113	< 0.0001 vs. Control
Control (fer-15(b26)) +DMSO	10.7		18		85/110
fer-15(b26)+STX64 1ug/ml	12.4	15.89 % vs. Control	22	22.22 % vs. Control	78/110	0.0005 vs. Control
Control (fer-15(b26)) +DMSO	9.09		17		104/110
fer-15(b26)+STX64 1ug/ml	10.3	13.3 % vs. Control	22	29,4 % vs. Control	102/110	0.0139 vs. Control
Control (fer-15(b26)) +DMSO	12.2*		20		97/110			Extended Data Fig. 3a
fer-15(b26)+STX64 1ug/ml	14.8*	21.31 % vs. Control*	25	25.00 % vs. Control	93/110	< 0.0001 vs. Control
sul-2(gk187);fer-15(b26)	18.5*		29	45.00 % vs. Control	102/110
sul-2(gk187);fer-15(b26)+STX64 1ug/ml	17.9*	-3.24 % vs. sul-2(gk187)*	25	25.00 % vs. Control	92/110	ns =0.0558 vs. sul-2(gk187);fer-15(b26)
Control (fer-15(b26)) +DMSO	10.6		18		85/110
fer-15(b26)+STX64 0.5 ug/ml	12.6	18.8 % vs. Control	22	22.22 % vs Control	97/110	0.0004 vs. Control
fer-15(b26)+STX64 1ug/ml	12.3	16.0 % vs. Control	22	22.22 % vs. Control	78/110	0.0072 vs. Control
Control (fer-15(b26)) +DMSO	9.6		19		113/122			Extend Data Fig. 3b
fer-15(b26)+STX64 0,1ug/ml	10.1	5.2 % vs. Control	21	10.52 % vs. Control	120/122	ns=0.7163 vs. Control
fer-15(b26) +STX64 0,5 ug/ml	10.0	4.1 % vs. Control	21	10.52 % vs. Control	110/116	ns=0.6543 vs. Control
fer-15(b26) +STX64 1 ug/ml	11.3	17.7 % vs. Control	19	0 % vs. Control	97/110	0.0056 vs. Control
fer-15(b26) +STX64 5 ug/ml	11.5	19.7 % vs. Control	21	10.52 % vs. Control	117/122	<0.0001 vs. Control
Control (fer-15(b26)) +DMSO	12.0		21		84/109			Extended Data Fig. 3c
fer-15(b26)+STX64 1ug/ml	13.4	11.66 % vs. Control	23	9.52 % vs Control	107/118	< 0.0001 vs. Control
fer-15(b26)+STX64 10ug/ml	12.1	0.833 % vs. Control	21	0 % vs. Control	94/108	0.7493 vs. Control
Control (fer-15(b26)) +DMSO	10.3		19		101/117
fer-15(b26) +STX64 5ug/ml	10.8	4.85 % vs. Control	21	10.52 % vs. Control	71/111	0.0115 vs. Control
Control (fer-15(b26))	12.7		19		112/120			Fig. 2a
sul-2(gk187); fer15(b26)	16.8	32.28 % vs. Control	29	52.63 % vs. Control	117/127
daf-2(e1370); fer-15(b26)	24.4		49		110/123
daf-2(e1370); sul-2(gk187)	28.5	16.8 % vs. daf-2(e1370);fer-15(b26)	47	-4.08 % vs. daf-2(e1370);fer-15(b26)	124/125	0.0003 vs.daf-2(e1370);fer-15(b26)
Control (fer-15(b26))	13		20		112/120
sul-2(gk187); fer15(b26)	17.2	32.31 % vs. Control	26	30.00 % vs. Control	82/120
daf-2(e1370); fer-15(b26)	25		50		115/120
daf-2(e1370); sul-2(gk187)	30.1	20.4 % vs. daf-2(e1370);fer-15(b26)	46	-8 % vs. daf-2(e1370);fer-15(b26)	94/121	0.0008 vs.daf-2(e1370);fer-15(b26)
Control (fer-15(b26))	15.6		23		144/158			Extend Data Fig. 4a
sul-2(pv17); fer15(b26)	19.3	23.72 % vs. Control	32	39.13 % vs. Control	110/155
daf-2(e1370); fer-15(b26)	34.1		67		134/152
daf-2(e1370); sul-2(pv17)	43.2	26.67 % vs. daf-2(e1370);fer-15(b26)	84	25.37 % vs. daf-2(e1370);fer-15(b26)	136/154	< 0.0001 vs. daf-2(e1370);fer-15(b26)
Control (fer-15(b26))	15		25		144/163
daf-2(e1370); fer-15(b26)	32.3		61		144/160
daf-2(e1370); sul-2(pv17)	39.1	21.05 % vs. daf-2(e1370);fer-15(b26)	82	34.43 % vs. daf-2(e1370);fer-15(b26)	144/159	< 0.0001 vs.daf-2(e1370);fer-15(b26)
Control (fer-15(b26))	12.6		21		114/120			Extended Data Fig. 4b
sul-2(pv17); fer15(b26)	16.7	32.54 % vs. Control	26	23.81 % vs. Control	96/120
daf-2(m577); fer-15(b26)	28.5		44		114/120
daf-2(m577);sul-2(pv17);fer-15(b26)	31.2	9.47 % vs. daf-2(m577);fer-15(b26)	51	15.91 % vs. daf-2(m577);fer-15(b26)	109/120	0.001 vs.daf-2(m577);fer-15(b26)
Control (fer-15(b26))	11.8		22		108/140
sul-2(pv17); fer15(b26)	15.7	33.05 % vs. Control	29	31.82 % vs. Control	87/118
daf-2(m577)	14.5		39		56/150
daf-2(m577);sul-2(pv17)	29	100 % vs. daf-2(m577)	42	7.69 % vs. daf-2(m577)	105/140	< 0.0001 vs.daf-2(m577)
Control (N2)	14.8*		20		104/120			Fig. 2b.
sul-2(gk187)	20.59*	39.12% vs. Control*	34	70% vs. Control	89/123	<0,0001 vs Control
daf-16(mu86)	9.36*	-36.76% vs. Control*	15	-25% vs. Control	112/129	<0,0001 vs Control
daf-16(mu86);sul-2(gk187)	10.67*	14.00% vs. daf-16(mu86)*	15	0% daf-16(mu86)	110/125	<0,0001vs daf-16(mu86)	D 39.12 in a daf-16(+) background vs D -14 in a daf-16(mu86) background
Control (N2)	14.81*		22		103/120
sul-2(gk187)	18.34*	23.84% vs. Control*	29	31.82% vs. Control	104/120	<0,0001 vs Control
daf-16(mu86)	9.65*	-34.84% vs. Control*	15	-31.82% vs. Control	106/120	<0,0001 vs Control
daf-16(mu86);sul-2(gk187)	10.78	11.71% vs. daf-16(mu86)*	15	0% vs. daf-16(mu86)	101/116	0,0135 vs daf-16(mu86)	D 23.84 in a daf-16(+) background vs D -11.71 in a daf-16(mu86) background
Control (fer-15(b26))	13		17		100/120
sul-2(pv17); fer15(b26)	18.5	42.31 % vs. Control	27	58.82 % vs. Control	87/120
daf-16(m26); fer-15(b26)	9.14		17		110/120
daf-16(m26); sul-2(pv17)	11	20.35 % vs. daf-16(m26); fer-15(b26)	20		84/120
		-40.54 % vs. sul-2(pv17); fer15(b26)		-25.93 % vs. sul-2(pv17); fer15(b26)		< 0.0001 vs. sul-2(pv17); fer15(b26)	D 42.31 in a daf-16(+) background vs D 20.35 in a daf-16(m26) background	Extended Data Fig. 4c
daf-12(m20)	9.18		15		93/120			Extended Data Fig. 4i
sul-2(pv17); daf-12(m20)	10.1	10.02 % vs. daf-12(m20)	17		82/120
		-40 % vs. sul-2(pv17); fer15(b26)		-37.04 % vs. sul-2(pv17); fer15(b26)		< 0.0001 vs. sul-2(pv17); fer15(b26)	D 42.31 in a daf-12(+) background vs D 10.02 in a daf-12(m20) background
Control (fer-15(b26))	18.6		32		91/97
sul-2(pv17); fer15(b26)	22.9	23.12 % vs. Control	32	0 % vs. Control	42/49
daf-16(m26); fer-15(b26)	12.1		20		80/81
daf-16(m26); sul-2(pv17)	12.8	5.78 % vs. daf-16(m26); fer-15(b26)	24		35/47		D 23.12 % in a daf-16(+) background vs D 5.78 in a daf-16(m26) background
		-44.10 % vs. sul-2(pv17); fer15(b26)		-20 % vs. sul-2(pv17); fer15(b26)		< 0.0001 vs. sul-2(pv17); fer15(b26)
Control (N2)	13.1		20		75/118			Extendend Data Fig. 4d
sul-2(pv17)	15.72	20% vs. Control	27	35% vs. Control	95/120	<0,0001 vs Control
daf-16(mu86)	7.85	-40,08% vs. Control	15	-25% vs. Control	79/114	<0,0001 vs Control
daf-16(mu86);sul-2(pv17)	9.37	19,36% vs. daf-16(mu86)	17	13,33% vs. daf-16(mu86)	99/122	<0,0001 vs daf-16(mu86)	D 20.00 % in a daf-16(+) background vs D 19.36 in a daf-16(mu86) background
Control (N2)	12.97		22		104/120
sul-2(pv17)	17.23	32,85% vs. Control	29	31,82% vs. Control	95/120	<0,0001 vs Control
daf-16(mu86)	8.23	-36,55% vs. Control	15	-31,82% vs. Control	112/129	<0,0001 vs Control
daf-16(mu86);sul-2(pv17)	9.1	10,57% vs. daf-16(mu86)	17	13,33% vs. daf-16(mu86)	99/122	0,0024 vs daf-16(mu86)	D 32.85 % in a daf-16(+) background vs D 10.57 in a daf-16(mu86) background
Control (fer-15(b26))	12.5		21		89/116
sul-2(gk187); fer15(b26)	10.9	-12.8 % vs. Control	28	33.33 % vs. Control	95/114
daf-12(m20); fer-15(b26)	8.8	- 29.60 % vs. Control	14	-33.33 vs. Control	79/112
sul-2(gk187); daf-12(m20)	9.2	-26.4 % vs. daf-12(m20); fer-15(b26)	26		100/125		D 12.8 % in a daf-12(+) background vs D -26.4 in a daf-12(m20) background
		-15.00 % vs. sul-2(gk187); fer15(b26)		-7.14 % vs. sul-2(gk187); fer15(b26)		0.0001 vs. sul-2(gk187); fer15(b26)
Control (fer-15(b26))	14.6		23		83/120
sul-2(pv17); fer15(b26)	19.3	32.19 % vs. Control	30	30.43 % vs. Control	86/120
daf-12(m20)	7.35		16		79/120
sul-2(pv17); daf-12(m20)	8.05	9.52 % vs. daf-12(m20)	23		58/120
		-58.29 % vs. sul-2(pv17); fer15(b26)		-23.33 % vs. sul-2(pv17); fer15(b26)		< 0.0001 vs. sul-2(pv17); fer15(b26)	D 32.19 % in a daf-12(+) background vs D 9.52 in a daf-12(m20) background
Control (fer-15(b26))	12.2		23		110/120			Fig. 2c
sul-2(gk187); fer15(b26)	16.1	31.97 % vs. Control	28	21.74 % vs. Control	116/120
kri-1(ok1251)	9.78		26		80/120
sul-2(gk187); kri-1(ok1251)	7.4	-0.002 % vs. kri-1(ok1251)	19		99/120
		-54.04 % vs. sul-2(gk187); fer15(b26)		-32.14 % vs. sul-2(gk187); fer15(b26)		< 0.0001 vs. sul-2(gk187); fer15(b26)	D 31.97 % in a kri-1(+) background vs D -0.002 in a kri-1(ok1251) background
Control (fer-15(b26))	11.5		22		124/132			fig. 2d
sul-2(gk187); fer15(b26)	13.3	15.65% vs. Control	25	13.64% vs. Control	127/132
tcer-1(tm1452)	10.5		20		123/132
sul-2(gk187); tcer-1(tm1452)	10.9	3.81 % vs. tcer-1(tm1452)	22		122/132
		-18.05 % vs. sul-2(gk187); fer15(b26)		-12 % vs. sul-2(gk187); fer15(b26)		< 0.0001 vs. sul-2(gk187); fer15(b26)	D 15.65 % in a tcer-1(+) background vs D 3.81 in a tcer-1(tm1452) background
Control (fer-15(b26))	12.1		23		110/120			Extended Data Fig.4e
sul-2(pv17); fer15(b26)	17.3	42.98 % vs. Control	26	13.04% vs. Control	114/120
tcer-1(tm1452)	10.4		27		111/120
sul-2(pv17); tcer-1(tm1452)	10.7	2.88 % vs. tcer-1(tm1452)	22		100/120
		-38.15 % vs. sul-2(pv17); fer15(b26)		-15.38 %vs. sul-2(pv17); fer15(b26)		< 0.0001 vs. sul-2(pv17); fer15(b26)	D 42.98 % in a tcer-1(+) background vs D 2.82 in a tcer-1(tm1452) background
Control (fer-15(b26))	11.5		20		116/120			Fig. 2e
sul-2(gk187); fer15(b26)	13.7	19.13 % vs. Control	27	35 % vs. Control	116/120
nhr-80(tm1011)	7.43		15		105/120
sul-2(gk187); nhr-80(tm1011)	8.78	18.17 % vs. nhr-80(tm1011)	22		111/120
		-39.15 % vs.sul-2(gk187); fer15(b26)		-18.52 % vs. sul-2(gk187); fer15(b26)		< 0.0001 vs. sul-2(gk187); fer15(b26)	D 19.13 % in a nhr-80(+) background vs D 18.17 in a nrh-80(tm1011 background
Control (fer-15(b26))	12.7		23		103/105
sul-2(pv17); fer15(b26)	18.5	45.67% vs. Control	30	30.43% vs. Control	101/105			Extended Data Fig.4f
nhr-80(tm1011)	9.65		15		97/105
sul-2(pv17); nhr-80(tm1011)	12.7	31.60 % vs. nhr-80(tm1011)	26		87/105
		-31.35 % vs. sul-2(pv17); fer15(b26)		-13.33 % vs. sul-2(pv17); fer15(b26)		< 0.0001 vs. sul-2(gk187); fer15(b26)	D 45.67 % in a nhr-80(+) background vs D 31.60 in a nrh-80(tm1011 background
Control (fer-15(b26))	16.3		25		109/120
sul-2(gk187); fer15(b26)	23.8	46.12 % vs. Control	32	28 % vs. Control	106/120	< 0.0001 vs. sul-2(gk187); fer15(b26)
kri-1(ok1251)	14.6		23		109/120
sul-2(gk187); kri-1(ok1251)	11	- 24.64 % vs. kri-1(ok1251)	24		89/120
		-57.78 % vs. sul-2(gk187); fer15(b26)		-25 % vs. sul-2(gk187); fer15(b26)		< 0.0001 vs. sul-2(gk187)); fer15(b26)	D 46.12 % in a kri-1(+) background vs D 24.26 in a kri-1(ok1215) background
nhr-80(tm1011)	11.4		19		99/120
sul-2(gk187); nhr-80(tm1011)	15.5	35.96 % vs. nhr-80(tm1011)	26		98/120
		-34.87 % vs. sul-2(gk187); fer15(b26)		-18.75 % vs. sul-2(gk187); fer15(b26)		< 0.0001 vs. sul-2(gk187)); fer15(b26)	D 46.12 % in a nhr-80(+) background vs D 35.96 in a nrh-80(tm1011) background
Control N2	15.5*		20		101/122
sul-2(gk187)	18*	16.1 % vs. Control*	29	45 % vs. Control	98/120	< 0.0001 vs. Control
nhr49(nr2041)(1)	9.29*	-40.06 vs. Control*	13	-35 % vs. Control	84/120
nhr-49(nr2041)(2)	10.2*	-34.19 vs. Control*	13	-35 % vs. Control	91/122
sul-2(gk187); nhr-49(nr2041)(1)	11.3*	21.63 % vs. nhr-49(nr2041)*(1)	17		78/120
		-37.22 % vs.sul-2(gk187)*		-41.37 % vs. sul-2(gk187)		0.0043 vs. sul-2(gk187); fer15(b26)	D 16.1 % in a nhr-49(+) background vs D 21.63 in a nrh-49(nr2041) background	Fig. 2f
sul-2(gk187); nhr-49(nr2041)(2)	11.9*	16.66 % vs. nhr-49(tm1011*(2)	20		100/130
		-33.88 % vs. sul-2(gk187)*		-31.03 % vs. sul-2(gk187)		< 0.0001 vs. sul-2(gk187); fer15(b26)	D 16.1 % in a nhr-49(+) background vs D 16.66 in a nrh-49(nr2041) background
Control N2	11.7		18.69 (interpolation)		79(89)/120
sul-2(pv17)	14.23	21.62% vs. Control	24.67 (interpolation)	32 % vs. Control	49(70)/117	0,0013 vs control
nhr49(nr2041)	7.02	-40 % vs. Control	13	-30.44 % vs. Control	95/120
sul-2(pv17); nhr-49(nr2041)	10.48	49.29 % vs. nhr-49(nr2041)	17	30.77 % vs. nhr-49(nr2041)	95/118	<0,0001 vs. nhr49(nr2041)
		-40 % vs.sul-2(gk187);		-31.09 % vs. sul-2(gk187)		<0,0001vs. sul-2(pv17)	D 21.62 % in a nhr-49(+) background vs D 49.29 in a nrh-49(nr2041) background
sul-2(pv17); nhr-49(nr2041)	11.02	56.98 % vs. nhr-80(tm1011)	17	30.77 % vs. nhr-49(nr2041)	94/117	<0,0001 vs. nhr49(nr2041)
		-22.56 % vs. sul-2(gk187)		-31.09 % vs. sul-2(gk187)		<0,0001vs. sul-2(pv17)	D 21.62 % in a nhr-49(+) background vs D 56.98 in a nrh-49(nr2041) background	Extended Data Fig. 4g
Control (fer-15(b26))	13		25		84/118			Fig. 2g
sul-2(gk187); fer15(b26)	18.5	38.46 % vs. Control	29	16 % vs. Control	117/120
glp-1(e2141)	22.4	72.31 % vs. Control	40	69 % vs. Control	118/120
sul-2(gk187); glp-1(e2141)	23.6	5.35 % vs glp-1(e2141)	40	0 % vs glp-1(e2141)	119/120	0.0473 vs glp-1(e2141)
		27.56 % vs sul-2(gk187); fer15(b26)		37.93 % vs. sul-2(pv17); fer-15(b26)		<0,0001 vs. sul-2(pv17); fer-15(b26)
Control (fer-15(b26))	17.58*		23		100/119			Extended Data Fig. 2h
sul-2(pv17); fer-15(b26)	21.84*	24.23 % vs. Control *	33	43.48 % vs. Control	91/111
glp-1(e2141)	24.47*	39.19 % vs. Control*	36	56.52 % vs. Control	109/118	0,0004 vs. Control
sul-2(pv17); glp-1(e2141)	27.99*	14.38 vs. glp-1(e2141)*	43	8.11 vs. glp-1(e2141)	106/117	0,0073 vs. glp-1(e2141)
		28.16 % vs. sul-2(pv17); fer-15(b26)*		14.29% vs. sul-2(pv17); fer-15(b26)		0,0033 vs. sul-2(pv17); fer-15(b26)
Control (fer-15(b26))	16.64		26		84/118
sul-2(pv17); fer-15(b26)	20.62	23.92 % vs. Control	35	34.62 % vs. Control	99/115
glp-1(e2141)	19.87	19.41 % vs. Control	37	42.31 % vs. Control	114/121
sul-2(pv17); glp-1(e2141)	26.31	32.41 % vs. glp-1(e2141)	40	8.11 % vs. glp-1(e2141)	116/120	<0,0001 vs. glp-1(e2141)
		27.59 % vs. sul-2(pv17); fer-15(b26)		14.29 % vs. sul-2(pv17); fer-15(b26)		<0,0001 vs. sul-2(pv17); fer-15(b26)
Control (fer-15(b26))	13.6*		20		116/120			Fig. 2h
sul-2(gk187); fer15(b26)	18.5*	36.03 % vs. Control*	27	35 % vs. Control	116/120
mes-1(bn7)	18.7*	37.5 % vs. Control*	34	70 vs. Control	36/41
sul-2(gk187); mes-1(bn7)	19.6*	4.81 % vs. mes-1(bn7)*	31	-8.82 vs. mes-1(bn7)	35/36	ns= 0.7876 vs. mes-1(bn7)
Control (fer-15(b26))	13.7*		23		90/100
sul-2(gk187); fer15(b26)	18.5*	35.04 % vs. Control*	27	17.39 % vs. Control	91/100
mes-1(bn7)	22.8*	66.42 % vs. Control*	28	21.74 % vs. Control	39/41
sul-2(gk187); mes-1(bn7)	23.7*	3.95 % vs. mes-1(bn7)*	28	0 vs. mes-1(bn7)	69/70	ns=0.127 vs. mes-1(bn7)
Control (N2)	14.09*		19		75/118
sul-2(gk187)	18.33*	30.09% vs. Control*	24	0.2632	99/114	0,004 vs Control
daf-12(m20)	7.13*	-49.4% vs. Control*	14	-0.2632	79/114
daf-12(m20);sul-2(gk187)	8.29*	16.27% vs. daf-12(m20)*	26	85.71% daf-12(m20)	100/125	0,0003 vs daf-12(m20)	D 30.09 % in a daf-12(+) background vs D 16.27 in a daf-12(m20) background	Fig. 2l
Control (N2)	13.79*		19		99/120
sul-2(gk187)	17.47*	26.69% vs. Control*	28	47.37 vs. Control	82/122	0,0007 vs Control
daf-12(m20)	10.57*	-23.35% vs. Control*	15	-21.05% vs. Control	74/117		D 26.69 % in a daf-12(+) background vs D -13.62 in a daf-12(m20) background			ojo aquí
daf-12(m20);sul-2(gk187)	9.13*	-13.62% daf-12(m20)*	19	26.67% daf-12(m20)	80/116	0,6659 ns vs daf-12(m20)
Control (fer-15(b26)) AL	15.2		25		105/120			Fig. 2k
Control (fer-15(b26)) DR	17.3	13.81% vs. Control AL	28	12% vs. Control AL	86/120	< 0.0001 vs. Control AL
sul-2(gk187); fer15(b26) AL	16.6	9.21% vs. Control AL	28	12 vs. Control AL	108/120	0.0079 vs. Control AL
sul-2(gk187); fer15(b26) DR	20.7	24.69% vs. sul-2(gk187); fer-15(b26) AL	30	7.14 vs. sul-2(gk187); fer-15(b26) AL*	109/120	0.0044 vs. sul-2(gk187); fer-15(b26) AL
Control N2 AL	15.4		24		102/120
Control N2 DR	17.6	14.28% vs. Control AL	27	12.5% vs. Control AL	91/123	< 0.0001 vs. Control AL
sul-2(gk187) AL	17.5	13.63% vs. Control AL	29	20.83% vs. Control AL	101/120	0.0001 vs. Control AL
sul-2(gk187) DR	19.6	12.00% vs. sul-2(gk187) AL	31	6.89% vs. sul-2(gk187) AL	108/127	0.0008 vs. sul-2(gk187) AL
Control (N2) §	17.5		32		93/110			fig. 2m
N2+STX64 §	20.8	18.86 % vs. Control	36	12.5 vs. Control	73/110	0.0077 vs. Control
daf-36(k114) §	13.3		25		88/110
daf-36(k114)+STX64 §	13	-2.25 % vs daf-36(k114)	25	0 vs daf-36(k114)	81/110	ns =0.3579 vs. daf-36(k114)	D 18.86 % in a daf-36(+)+STX64 background vs D -2.25 in a daf-36(-)+STX64 background
Control (N2) §	19.7		33		80/80
N2+STX64 §	21.5	9.13 % vs. Control	37	12.12 vs. Control	80/80	< 0.0001 vs. Control
daf-36(k114) §	17.4		22		78/80
daf-36(k114)+STX64 §	17.7	1.72 5 vs daf-36(k114)	22	0 vs daf-36(k114)	80/80	ns=0.8438 vs. daf-36(k114)	D 18.86 % in a daf-36(+)+STX64 background vs D -2.25 in a daf-36(-)+STX64background
Control (fer-15(b26))	12.5		22		65/66			Extended Data Fig 7 e
sul-2(gk187); fer15(b26)	16.6	32.8 % vs. Control	25	13.64 vs. Control	63/66	< 0.0001 vs. Control
daf-10(m79)	16.8		32		52/66
sul-2(gk187); daf-10(m79)	23.6	40.48 % vs. daf-10(m79)	36	12.5 vs. daf-10(m79)	44/68	< 0.0001 vs. daf-10(m79)
Control (fer-15(b26))	12.1*		17		62/68
sul-2(gk187); fer15(b26)	16.6*	37.29 vs. Control*	25	47.06 vs. Control	64/66	< 0.0001 vs. Control
daf-10(m79)	21.9*		36		43/64
sul-2(gk187); daf-10(m79)	25.9*	18.26 vs. daf-10(m79)*	34	-5.56 vs. daf-10(m79)	42/66	0.0044 vs. daf-10(m79)
Control (fer-15(b26))	14.0		22		97/120			Fig. 4f
fer-15(b26) + ES 1ug/ml.	14.8	5.7 vs Control	22	4.5% vs. Control	103/120	0.0308 vs. Control
Control (fer-15(b26))	13.8		22		88/105			Extended Data Fig. 9c
fer-15(b26) + ES 1ug/ml.	14.8	5.71 vs Control	23	0% vs. Control	95/110	0.0308 vs. Control
Control (fer-15(b26))	14.0		22		97/120			Fig. 4g
Control (fer-15(b26)) + TS 1ug/ml.	14.0	0 % vs Control	24	9% vs. Control	103/107	0.5252 vs. Control
Control (fer-15(b26)) + DHEAS 1ug/ml	14.1	0.7% vs Control	22	0% vs. Control	100/120	0.7919 vs. Control
Control (fer-15(b26))	13.8		22		88/105			Extended Data Fig. 9d
Control (fer-15(b26)) + TS 1ug/ml.	14.5	5.07 % vs Control	22	0% vs. Control	103/107	0.3719 vs. Control
Control (fer-15(b26)) + DHEAS 1ug/ml	13.8	0% vs Control	20	-9.09% vs. Control	94/105	0.9693 vs. Control
ns > 0.01
AL: Ad Libitum, coli 10^11 ||DR: Dietari Restriction, coli 10^09
Supplementary Table 1 | Data summary and statistical analysis of life span experiments
