# Supplementary material for: Steroid hormones sulfatase inactivation extends lifespan and ameliorates age-related diseases
Source: Nat Commun. 2021 Jan 4;12:49. doi: 10.1038/s41467-020-20269-y (PMC7782729; doi:10.1038/s41467-020-20269-y)
Supplement: Supplementary file 5 — Supplementary Data 2 [file 41467_2020_20269_MOESM5_ESM.xlsx]

## Sheet: TABLA_FINAL_HORMONAS
Supplementary Table 2 | Data base used for hormone screening
m/z	rt	formula	name	CAS	id2	id3	relativeRetentiontime	area	indivSigma	indivMassError	Qual1	Qual2	Qual3
270	16.5	C18H22O2	Oestrone (E1)								253	157	159
350		C18H22O5S	Oestrone sulfate
368		C18H22O6S	Oestriol sulfate (E3-S)
390		C18H23O6NaS	Oestriol sulfate (E3-S) Sodiated Form
272	16.2	C18H24O2	Oestradiol (17b-E2)								255	159	133
272	16.2	C18H24O2	17a-oestradiol (17a-E2)								255	159	133
288		C18H24O3	Oestriol (E3)								171	183	255
351		C18H24O5S	Oestradiol sulfate (17b-E2-S)
352		C18H24O5S	17a-oestradiol sulfate (17a-E2-S)
368		C18H24O6S	Oestriol sulfate (E3-S)
286		C19H26O2	D4-androstene 3,17-dione (ADIONE)								287	97	108
302		C19H26O3	2-methoxyestradiol (2-MES)
366	19.3	C19H26O5S	D4-androstene 3-17-dione sulfate (ADIONE-S)								369
382		C19H26O6S	2-methoxyestradiol sulfate (2-MES-S)
390		C19H27O5NaS	Dehydroepiandrosterone sulfate (DHEA-S)								271	253
390		C19H27O5NaS	Testosterone sulfate (T-S) Sodiated Form
288	19.6	C19H28O2	Dehydroepiandrosterone (DHEA)								271	253
288	17.7	C19H28O2	Testosterone (T)								289	97	109
368		C19H28O5S	Dehydroepiandrosterone sulfate (DHEA-S)								271	253
368		C19H28O5S	Testosterone sulfate (T-S)
370		C19H29O5S	Etiocholanolone sulfate
290		C19H30O2	Etiocholanolone								273	254
290		C19H30O2	D5-androstene 3b, 17b-diol (ADIOL)
290		C19H30O2	5a-dihydrotestosterone (5a-DHT)								255	105
290	25.04	C19H30O2	Androsterone								273	255	147
290	21.6	C19H30O2	Epiandrosterone								273	255	147
306.2		C19H30O3	11ceto-3b5a-tetrahydrotestosterone (3b5a-THT)
370		C19H30O5S	D5-androstene 3b-17b-diol sulfate (ADIOL-S)
370		C19H30O5S	5a-dihydrotestosterone sulfate (5a-DHT-S)
370		C19H30O5S	Androsterone sulfate
370		C19H30O5S	Epiandrosterone sulfate
386.2		C19H30O6S	11ceto-3b5a-tetrahydrotestosterone (3b5a-THT) SULFATE								387	113.09
292	31.9	C19H32O2	3a5a-tetrahydrotestosterone (3a5a-THT)
292	31.9	C19H32O2	3b5a-tetrahydrotestosterone (3b5a-THT)
372		C19H32O5S	3a5a-tetrahydrotestosterone sulfate (3a5a-THT-S)
372		C19H32O5S	3b5a-tetrahydrotestosterone sulfate (3b5a-THT-S)
422		C21D4H27NaO5S	Sodium pregnenolone-17A- 21-21-21-d4 sulfate INTERNAL STANDARD
400		C21D4H28O5S	Sodium pregnenolone-17A-21-21-21-d4 sulfate INTERNAL STANDARD
351	13.5	C21D5H25O4	INTERNAL STANDARD 11-Deoxycortisol-2-2-4-6-6-d5								334	316	298
328	24.8	C21H28O3	11-ceto-progesterone (11ceto PROG)
408	15.8	C21H28O6S	11-ceto-progesterone sulfate (11ceto PROG-S)
314	23.6	C21H30O2	Progesterone (PROG)								315	109
330		C21H30O3	11a-hydroxyprogesterone (11a-OH PROG)								301
330		C21H30O3	11b-hydroxyprogesterone (11b-OH PROG)								301
330		C21H30O3	16a-hydroxyprogesterone (16a-OH PROG)								301
330	18.8	C21H30O3	17a-hydroxyprogesterone (17a-OH PROG)								301
330		C21H30O3	11-deoxycorticosterone (DOC)								331.1	109.1
330		C21H30O3	5a-deoxycorticosterone								295	277	253
346	12.41	C21H30O4	Corticosterone								347	329.1
394		C21H30O5S	Progesterone sulfate (PROG-S)
410		C21H30O6S	11a-hydroxyprogesterone sulfate (11a-OH PROG-S)
410		C21H30O6S	11b-hydroxyprogesterone sulfate (11b-OH PROG-S)
410		C21H30O6S	16a-hydroxyprogesterone sulfate (16a-OH PROG-S)
410		C21H30O6S	17a-hydroxyprogesterone sulfate (17a-OH PROG-S)
410		C21H30O6S	11-deoxycorticosterone sulfate (DOC-S)
410		C21H30O6S	5a-deoxycorticosterone sulfate
426		C21H30O7S	Corticosterone sulfate								347.1	329.15
316.24	31.5	C21H32O2	Pregnenolone (PREG)								299	281	159
316	32	C21H32O2	20a-dihydroprogesterone (20a-DH PROG)								317	381	339
316	32	C21H32O2	20b-dihydroprogesterone (20b-DH PROG)								317	381	339
316	32	C21H32O2	3a-dihydroprogesterone (3a-DH PROG)								317	381
332		C21H32O3	17a-hydroxypregnenolone (17a-OH PREG)
396.19		C21H32O5S	Pregnenolone sulfate (PREG-S)
396		C21H32O5S	20a-dihydroprogesterone sulfate (20a-DH PROG-S)
396		C21H32O5S	20b-dihydroprogesterone sulfate (20b-DH PROG-S)
396		C21H32O5S	3a-dihydroprogesterone sulfate (3a-DH PROG-S)
412		C21H32O6S	17a-hydroxypregnenolone sulfate (17a-OH PREG-S)
318	33.4	C21H34O2	3a5a-tetrahydroprogesterone (3a5a-TH PROG)
318	33.4	C21H34O2	3a5b-tetrahydroprogesterone (3a5b-TH PROG)
318	33.4	C21H34O2	3b5a-tetrahydroprogesterone (3b5a-TH PROG)
318		C21H34O2	5a20b-tetrahydroprogesterone (5a20b-TH PROG)
318	33.4	C21H34O2	20a-dihydropregnenolone (20a-DH PREG)								301
		C21H34O2	Allopregnanolone
		C21H34O2	Epi-allopregnanolone
		C21H34O2	Epipregnanolone
		C21H34O3S	Allopregnanolone SULFATE
		C21H34O3S	Epi-allopregnanolone SULFATE
		C21H34O3S	Epipregnanolone SULFATE
398		C21H34O5S	3a5a-tetrahydroprogesterone sulfate (3a5a-TH PROG-S)
398		C21H34O5S	3a5b-tetrahydroprogesterone sulfate (3a5b-TH PROG-S)
398		C21H34O5S	3b5a-tetrahydroprogesterone sulfate (3b5a-TH PROG-S)
398		C21H34O5S	5a20b-tetrahydroprogesterone sulfate (5a20b-TH PROG-S)
398		C21H34O5S	20a-dihydropregnenolone sulfate (20a-DH PREG-S)
394	32.8	C24H34D4O4	DEHP_d4 INTERNAL STANDARD								153	149	97
412		C27H40O3	3-oxo-1-7-cholestadienoic acid (D1,7-DA)
492		C27H40O6S	3-oxo-1,7-cholestadienoic acid sulfate (D1,7-DA-S)
414	38.8	C27H42O3	D7-dafachronic acid (D7-DA) (3-keto-7,(5a)-cholestenoic acid)
414	38.8	C27H42O3	D4-dafachronic acid (D4-DA)(3-keto-4-cholestenoic acid)
414	38.8	C27H42O3	26-3-keto-4-cholestenoic acid
494		C27H42O6S	D7-dafachronic acid sulfate (D7-DA-S) (3-keto-7,(5a)-cholestenoic acid)
494		C27H42O6S	D4-dafachronic acid sulfate (D4-DA-S)(3-keto-4-cholestenoic acid)
478		C27H42O6S	26-3-keto-4-cholestenoic acid sulfate
384.63		C27H44O	7-dehydrocholesterol
384.63		C27H44O	lathosterone
384.63		C27H44O	4-cholesten-3-one
400	37.6	C27H44O2	26-hydroxy-4-cholesten-3-one
416	35.3	C27H44O3	3a-hydroxy-7-cholestenoic acid (3a-OH-D7-DA)
416	35.3	C27H44O3	(25S)-3-keto-cholestanoic acid (D0-DA)
464		C27H44O4S	7-dehydrocholesterol sulfate
464		C27H44O4S	lathosterone sulfate
464		C27H44O4S	4-cholesten-3-one sulfate
480		C27H44O5S	26-hydroxy-4-cholesten-3-one sulfate
496		C27H44O6S	3a-hydroxy-7-cholestenoic acid sulfate (3a-OH-D7-DA-S)
386.65		C27H46O	cholesterol
386.65		C27H46O	lathosterol
466		C27H46O4S	cholesterol sulfate
466		C27H46O4S	lathosterol sulfate
480		C27H46O5S	(25S)-3-keto-cholestanoic acid sulfate (D0-DA-S)
288		C19H28O2	epitestosterone								289	109	107
368		C19H28O5S	epitestosterone SULFATE
370		C19H30O5S	Epiandrosterone sulfate
